# Supplementary material for: Transition Cow Nutrition and Management Strategies of Dairy Herds in the Northeastern United States: Associations of Nutritional Strategies with Analytes, Health, Milk Yield, and Reproduction
Source: Animals (Basel). 2023 Aug 24;13(17):2701. doi: 10.3390/ani13172701 (PMC10486500; doi:10.3390/ani13172701)
Supplement: Supplementary file 1 [file animals-13-02701-s001.zip]

Archive with 1 entries (1 files):
- animals-2564626-supplementary.pdf
